# Supplementary material for: Classical HLA class II associations with ALS in Kuwait reveal a DR7–DQ2.2 risk haplotype
Source: Front Immunol. 2026 May 8;17:1820694. doi: 10.3389/fimmu.2026.1820694 (PMC13194005; doi:10.3389/fimmu.2026.1820694)
Supplement: Supplementary file 4 [file Table1.xlsx]

## Sheet: Supplementary Table S1
Supplementary Table S1. HLA-A allele frequencies and associations with ALS.
Locus	Allele	Controls frequency	ALS frequency	OR (95% CI)	P-value	Pc*
A	01:01:00	0.09	0.08	0.9 (0.29-2.36)	0.83	1
A	02:01:00	0.12	0.22	2.05 (1.01-4.02)	0.03	0.18
A	02:05:00	0.04	0.08	1.89 (0.57-5.56)	0.21	1
A	11:01:00	0.07	0.03	0.38 (0.04-1.62)	0.18	1
A	1 day, 0:02:00	0.07	0.11	1.49 (0.55-3.65)	0.36	1
A	2 days, 20:01:00	0.07	0.09	1.42 (0.49-3.67)	0.44	1
A	binned			0.56 (0.32-0.96)	0.02	0.17
Pc* = Bonferroni-corrected P within HLA-A. “binned” pools low-frequency alleles; not interpreted individually.

## Sheet: Supplementary Table S2
Supplementary Table S2. HLA-B allele frequencies and associations with ALS.
Locus	Allele	Controls frequency	ALS frequency	OR (95% CI)	P-value	Pc*
B	08:01:00	0.07	0.08	1.08 (0.35-2.89)	0.87	1
B	1 day, 11:08:00	0.05	0.01	0.24 (0.01-1.58)	0.13	0.79
B	2 days, 2:01:00	0.1	0.17	1.93 (0.87-4.08)	0.07	0.4
B	2 days, 3:01:00	0.08	0.14	1.86 (0.78-4.16)	0.1	0.62
B	2 days, 4:01:00	0.06	0.03	0.45 (0.05-1.97)	0.28	1
B	binned			0.74 (0.43-1.29)	0.25	1
Pc* = Bonferroni-corrected P within HLA-B. “binned” pools low-frequency alleles; not interpreted individually.

## Sheet: Supplementary Table S3
Supplementary Table S3. HLA-C allele frequencies and associations with ALS.
Locus	Allele	Controls frequency	ALS frequency	OR (95% CI)	P-value	Pc*
C	04:01:00	0.13	0.09	0.68 (0.25-1.63)	0.37	1
C	06:02:00	0.13	0.24	2.08 (1.04-4.02)	0.02	0.16
C	07:01:00	0.06	0.04	0.61 (0.11-2.15)	0.43	1
C	07:02:00	0.08	0.14	1.86 (0.78-4.16)	0.1	0.83
C	12:03:00	0.07	0.05	0.78 (0.19-2.43)	0.65	1
C	15:02:00	0.07	0.08	1.14 (0.36-3.06)	0.79	1
C	17:01:00	0.05	0.07	1.25 (0.35-3.73)	0.67	1
C	binned			0.6 (0.33-1.07)	0.07	0.54
Pc* = Bonferroni-corrected P within HLA-C. “binned” pools low-frequency alleles; not interpreted individually.

## Sheet: Supplementary Table S4
Supplementary Table S4. Stepwise logistic regression of ALS status on class II allele carrier status (n = 188; 38 cases, 150 controls).
Model	Predictor	OR	95% CI	P
Univariate	DQA1*02:01	3.77	1.80–7.90	4.3 × 10⁻⁴
Univariate	DRB1*07:01	3.52	1.68–7.34	8.2 × 10⁻⁴
Univariate	DQB1*02:02	2.56	1.23–5.34	0.012
Joint (DQA1 + DQB1)	DQA1*02:01	4.8	1.42–16.24	0.012
Joint (DQA1 + DQB1)	DQB1*02:02	0.74	0.21–2.53	0.63
Joint (DRB1 + DQB1)	DRB1*07:01	3.99	1.21–13.17	0.023
Joint (DRB1 + DQB1)	DQB1*02:02	0.85	0.25–2.84	0.79
Joint (DQA1 + DRB1)	DQA1*02:01	3.07	0.40–23.51	0.28
Joint (DQA1 + DRB1)	DRB1*07:01	1.25	0.16–9.54	0.83
Joint (all three)	DQA1*02:01	3.62	0.40–32.89	0.25
Joint (all three)	DRB1*07:01	1.38	0.16–11.75	0.77
Joint (all three)	DQB1*02:02	0.72	0.21–2.47	0.6
Single haplotype	DR7–DQ2.2 carrier	3.24	1.52–6.88	0.002
Predictors are carrier-coded (1 = at least one copy, 0 = none). Likelihood-ratio test comparing the joint three-allele model (last three rows) vs. the single-haplotype model: χ² = 3.75, df = 2, P = 0.15. All models fitted using glm() in R with family = binomial.

## Sheet: Supplementary Table S5
Supplementary Table S5. Comparison of A~B~C haplotype frequencies between individuals with ALS and controls.
A~B~C	Controls frequency	ALS frequency	OR (95% CI)	P-value	Pc*
02:01~07:02~07:02	0.01	0.07	6.97 (1.31-45.59)	0.003	0.64
33:03~50:01~06:02	0	0.03	∞ (0.75-∞)	0.005	1
02:01~51:01~15:13	0.003	0.04	12.29 (0.96-644.54)	0.01	1
26:01~38:01~12:03	0.003	0.03	8.08 (0.41-476.74)	0.04	1
Pc* = Bonferroni-corrected P across haplotypes within the HLA-A~B~C set-locus.

## Sheet: Supplementary Table S6
Supplementary Table S6. Comparison of A~B~C~DPA1~DPB1~DQA1~DQB1~DRB1 haplotype frequencies between individuals with ALS and controls.
A~B~C~DPA1~DPB1~DQA1~DQB1~DRB1	Controls frequency	ALS frequency	OR (95% CI)	P-value	Pc*
02:01~07:02~07:02~01:03~	0.003	0.05	16.61 (1.6-816.71)	0.001	0.26
02:01~01:02~06:02~15:01
23:01~50:01~06:02~01:03~	0.003	0.05	16.61 (1.6-816.71)	0.001	0.26
104:01~02:01~02:02~07:01
24:02~35:01~04:01~01:03~	0.003	0	∞ (0.75-∞)	0.005	1
02:01~03:03~02:02~04:05
02:01~50:01~06:02~01:03~	0.007	0.04	6.12 (0.68-73.91)	0.03	1
04:01~02:01~02:02~07:01
Pc* = Bonferroni-corrected P across haplotypes within the HLA-A~B~C~DPA1~DPB1~DQA1~DQB1~DRB1 set-locus.

## Sheet: Supplementary Table S7
Supplementary Table S7. HLA Class I amino-acid residue frequencies and association results.
Locus	Position	Residue	OR (95% CI)	Controls frequency	ALS frequency	P-value	Pc*
A	Pos.-15	L	0.54 (0.3-0.95)	0.46	0.32	0.02	1
A	Pos.-15	V	1.85 (1.05-3.31)	0.54	0.68	0.02	1
A	Pos.-11	L	0.57 (0.22-1.3)	0.17	0.11	0.16	1
A	Pos.-11	S	1.75 (0.77-4.47)	0.83	0.89	0.16	1
A	Pos.9	F	1.05 (0.61-1.79)	0.41	0.42	0.86	1
A	Pos.9	S	1.18 (0.6-2.23)	0.2	0.22	0.6	1
A	Pos.9	T	0.83 (0.27-2.16)	0.09	0.08	0.7	1
A	Pos.9	Y	0.89 (0.48-1.6)	0.3	0.28	0.69	1
A	Pos.43	Q	0.83 (0.31-2.63)	0.93	0.92	0.71	1
A	Pos.43	R	1.2 (0.38-3.25)	0.07	0.08	0.71	1
A	Pos.44	K	0.83 (0.27-2.16)	0.09	0.08	0.7	1
A	Pos.44	R	1.2 (0.46-3.69)	0.91	0.92	0.7	1
A	Pos.56	G	1.93 (0.65-7.77)	0.9	0.95	0.23	1
A	Pos.56	R	0.52 (0.13-1.55)	0.1	0.05	0.23	1
A	Pos.62	E	1.39 (0.66-2.79)	0.14	0.18	0.33	1
A	Pos.62	G	1.74 (0.95-3.1)	0.22	0.33	0.05	1
A	Pos.62	L	0.49 (0.01-3.73)	0.03	0.01	0.49	1
A	Pos.62	Q	0.51 (0.27-0.92)	0.4	0.25	0.02	1
A	Pos.62	R	1.04 (0.53-1.96)	0.22	0.22	0.89	1
A	Pos.63	E	1.04 (0.56-1.99)	0.76	0.76	0.91	1
A	Pos.63	N	1.04 (0.53-1.96)	0.22	0.22	0.89	1
A	Pos.63	Q	0.49 (0.01-3.73)	0.03	0.01	0.49	1
A	Pos.65	G	1.39 (0.66-2.79)	0.14	0.18	0.33	1
A	Pos.65	R	0.72 (0.36-1.52)	0.86	0.82	0.33	1
A	Pos.66	K	1.87 (1.09-3.22)	0.36	0.51	0.01	1
A	Pos.66	N	0.53 (0.31-0.92)	0.64	0.49	0.01	1
A	Pos.67	M	0.83 (0.27-2.16)	0.09	0.08	0.7	1
A	Pos.67	V	1.2 (0.46-3.69)	0.91	0.92	0.7	1
A	Pos.70	H	1.57 (0.86-2.94)	0.66	0.75	0.12	1
A	Pos.70	Q	0.64 (0.34-1.16)	0.34	0.25	0.12	1
A	Pos.73	I	1.42 (0.49-3.67)	0.07	0.09	0.44	1
A	Pos.73	T	0.7 (0.27-2.05)	0.93	0.91	0.44	1
A	Pos.74	D	0.62 (0.35-1.15)	0.79	0.7	0.1	1
A	Pos.74	H	1.6 (0.87-2.89)	0.21	0.3	0.1	1
A	Pos.76	A	0.96 (0.44-1.97)	0.16	0.16	0.91	1
A	Pos.76	E	1 (0.51-1.88)	0.22	0.22	0.99	1
A	Pos.76	V	1.02 (0.59-1.79)	0.61	0.62	0.94	1
A	Pos.77	D	1.01 (0.58-1.76)	0.62	0.62	0.98	1
A	Pos.77	N	1.15 (0.65-2.01)	0.32	0.36	0.6	1
A	Pos.77	S	0.42 (0.05-1.84)	0.06	0.03	0.24	1
A	Pos.79	G	0.92 (0.48-1.83)	0.8	0.79	0.79	1
A	Pos.79	R	1.09 (0.55-2.08)	0.2	0.21	0.79	1
A	Pos.80	I	1.09 (0.55-2.08)	0.2	0.21	0.79	1
A	Pos.80	T	0.92 (0.48-1.83)	0.8	0.79	0.79	1
A	Pos.81	A	1.09 (0.55-2.08)	0.2	0.21	0.79	1
A	Pos.81	L	0.92 (0.48-1.83)	0.8	0.79	0.79	1
A	Pos.82	L	1.09 (0.55-2.08)	0.2	0.21	0.79	1
A	Pos.82	R	0.92 (0.48-1.83)	0.8	0.79	0.79	1
A	Pos.83	G	0.92 (0.48-1.83)	0.8	0.79	0.79	1
A	Pos.83	R	1.09 (0.55-2.08)	0.2	0.21	0.79	1
A	Pos.90	A	1.47 (0.75-3.09)	0.77	0.83	0.24	1
A	Pos.90	D	0.68 (0.32-1.34)	0.23	0.17	0.24	1
A	Pos.95	I	0.56 (0.32-0.96)	0.63	0.49	0.02	1
A	Pos.95	L	1.46 (0.77-2.69)	0.2	0.26	0.2	1
A	Pos.95	V	1.59 (0.82-2.98)	0.17	0.25	0.13	1
A	Pos.97	I	0.65 (0.33-1.23)	0.29	0.21	0.17	1
A	Pos.97	M	1.01 (0.58-1.74)	0.38	0.38	0.98	1
A	Pos.97	R	1.4 (0.8-2.41)	0.33	0.41	0.2	1
A	Pos.99	F	1.47 (0.69-2.96)	0.13	0.18	0.26	1
A	Pos.99	Y	0.68 (0.34-1.44)	0.87	0.82	0.26	1
A	Pos.105	P	0.53 (0.27-1)	0.33	0.21	0.04	1
A	Pos.105	S	1.88 (1-3.67)	0.67	0.79	0.04	1
A	Pos.107	G	0.62 (0.35-1.13)	0.77	0.67	0.09	1
A	Pos.107	W	1.61 (0.89-2.87)	0.23	0.33	0.09	1
A	Pos.109	F	3.22 (0.77-28.66)	0.92	0.97	0.1	1
A	Pos.109	L	0.31 (0.03-1.3)	0.08	0.03	0.1	1
A	Pos.114	E	0.61 (0.11-2.15)	0.06	0.04	0.43	1
A	Pos.114	H	1.67 (0.97-2.86)	0.4	0.53	0.05	1
A	Pos.114	Q	0.72 (0.33-1.45)	0.21	0.16	0.34	1
A	Pos.114	R	0.78 (0.42-1.39)	0.33	0.28	0.37	1
A	Pos.116	D	0.66 (0.39-1.13)	0.54	0.43	0.11	1
A	Pos.116	H	0.61 (0.11-2.15)	0.06	0.04	0.43	1
A	Pos.116	Y	1.67 (0.97-2.86)	0.4	0.53	0.05	1
A	Pos.127	K	1.8 (1.05-3.14)	0.47	0.62	0.02	1
A	Pos.127	N	0.55 (0.32-0.96)	0.53	0.38	0.02	1
A	Pos.142	I	0.67 (0.39-1.16)	0.66	0.57	0.13	1
A	Pos.142	T	1.49 (0.86-2.56)	0.34	0.43	0.13	1
A	Pos.144	K	1.39 (0.78-2.56)	0.65	0.72	0.24	1
A	Pos.144	Q	0.72 (0.39-1.29)	0.35	0.28	0.24	1
A	Pos.145	H	1.49 (0.86-2.56)	0.34	0.43	0.13	1
A	Pos.145	R	0.67 (0.39-1.16)	0.66	0.57	0.13	1
A	Pos.149	A	1.07 (0.37-3.75)	0.93	0.93	0.9	1
A	Pos.149	T	0.94 (0.27-2.67)	0.07	0.07	0.9	1
A	Pos.150	A	1.2 (0.46-3.69)	0.91	0.92	0.7	1
A	Pos.150	V	0.83 (0.27-2.16)	0.09	0.08	0.7	1
A	Pos.151	H	1.43 (0.76-2.82)	0.72	0.79	0.24	1
A	Pos.151	R	0.7 (0.35-1.31)	0.28	0.21	0.24	1
A	Pos.152	A	0.62 (0.24-1.4)	0.16	0.11	0.23	1
A	Pos.152	E	1.05 (0.42-2.38)	0.11	0.12	0.9	1
A	Pos.152	R	0.65 (0.01-5.52)	0.02	0.01	0.69	1
A	Pos.152	V	1.4 (0.78-2.6)	0.67	0.74	0.24	1
A	Pos.152	W	0.65 (0.07-3.01)	0.04	0.03	0.57	1
A	Pos.156	L	1.05 (0.62-1.8)	0.5	0.51	0.84	1
A	Pos.156	Q	0.87 (0.4-1.78)	0.18	0.16	0.7	1
A	Pos.156	R	0.83 (0.27-2.16)	0.09	0.08	0.7	1
A	Pos.156	W	1.12 (0.59-2.06)	0.23	0.25	0.71	1
A	Pos.158	A	1.2 (0.46-3.69)	0.91	0.92	0.7	1
A	Pos.158	V	0.83 (0.27-2.16)	0.09	0.08	0.7	1
A	Pos.163	R	0.75 (0.35-1.48)	0.22	0.17	0.38	1
A	Pos.163	T	1.34 (0.68-2.82)	0.78	0.83	0.38	1
A	Pos.166	D	1.27 (0.67-2.32)	0.22	0.26	0.42	1
A	Pos.166	E	0.79 (0.43-1.49)	0.78	0.74	0.42	1
A	Pos.167	G	1.27 (0.67-2.32)	0.22	0.26	0.42	1
A	Pos.167	W	0.79 (0.43-1.49)	0.78	0.74	0.42	1
A	Pos.184	A	1.12 (0.66-1.93)	0.51	0.54	0.65	1
A	Pos.184	P	0.89 (0.52-1.52)	0.49	0.46	0.65	1
A	Pos.193	A	1.13 (0.66-1.97)	0.57	0.61	0.63	1
A	Pos.193	P	0.88 (0.51-1.52)	0.43	0.39	0.63	1
A	Pos.194	I	0.88 (0.51-1.52)	0.43	0.39	0.63	1
A	Pos.194	V	1.13 (0.66-1.97)	0.57	0.61	0.63	1
A	Pos.245	A	1 (0.43-2.64)	0.89	0.89	1	1
A	Pos.245	V	1 (0.38-2.35)	0.11	0.11	1	1
A	Pos.246	A	1.49 (0.75-3.12)	0.77	0.83	0.23	1
A	Pos.246	S	0.67 (0.32-1.33)	0.23	0.17	0.23	1
A	Pos.253	E	0.88 (0.51-1.52)	0.43	0.39	0.63	1
A	Pos.253	Q	1.13 (0.66-1.97)	0.57	0.61	0.63	1
A	Pos.282	I	0.7 (0.35-1.48)	0.86	0.82	0.29	1
A	Pos.282	V	1.43 (0.67-2.88)	0.14	0.18	0.29	1
A	Pos.294	F	1.14 (0.66-1.98)	0.57	0.61	0.62	1
A	Pos.294	L	0.88 (0.5-1.51)	0.43	0.39	0.62	1
A	Pos.297	M	0.32 (0.04-1.34)	0.08	0.03	0.11	1
A	Pos.297	V	3.15 (0.75-28.13)	0.92	0.97	0.11	1
A	Pos.298	F	0.57 (0.22-1.3)	0.17	0.11	0.16	1
A	Pos.298	I	1.75 (0.77-4.47)	0.83	0.89	0.16	1
A	Pos.299	A	0.67 (0.32-1.32)	0.24	0.17	0.23	1
A	Pos.299	T	1.49 (0.76-3.14)	0.76	0.83	0.23	1
A	Pos.307	M	1.75 (0.77-4.47)	0.83	0.89	0.16	1
A	Pos.307	R	0.57 (0.22-1.3)	0.17	0.11	0.16	1
A	Pos.311	K	0.7 (0.35-1.48)	0.86	0.82	0.29	1
A	Pos.311	N	1.43 (0.67-2.88)	0.14	0.18	0.29	1
A	Pos.321	S	1.54 (0.82-3.03)	0.71	0.79	0.16	1
A	Pos.321	T	0.65 (0.33-1.22)	0.29	0.21	0.16	1
A	Pos.334	M	0.71 (0.34-1.4)	0.23	0.17	0.3	1
A	Pos.335	M	0.71 (0.34-1.4)	0.77	0.83	1.3	1
B	Pos.-23	L	1.26 (0.67-2.29)	0.23	0.28	0.43	1
B	Pos.-23	R	0.8 (0.44-1.49)	0.77	0.72	0.43	1
B	Pos.-21	M	1.26 (0.67-2.29)	0.23	0.28	0.43	1
B	Pos.-21	T	0.8 (0.44-1.49)	0.77	0.72	0.43	1
B	Pos.-16	L	0.98 (0.45-2.01)	0.16	0.16	0.95	1
B	Pos.-16	V	1.02 (0.5-2.25)	0.84	0.84	0.95	1
B	Pos.-11	S	1.29 (0.75-2.21)	0.49	0.55	0.33	1
B	Pos.-11	W	0.78 (0.45-1.33)	0.51	0.45	0.33	1
B	Pos.-10	A	1.61 (0.94-2.76)	0.42	0.54	0.06	1
B	Pos.-10	G	0.62 (0.36-1.07)	0.58	0.46	0.06	1
B	Pos.-8	L	1.29 (0.75-2.21)	0.5	0.57	0.33	1
B	Pos.-8	V	0.78 (0.45-1.33)	0.5	0.43	0.33	1
B	Pos.9	D	1.03 (0.33-2.74)	0.08	0.08	0.95	1
B	Pos.9	H	1.11 (0.62-1.97)	0.29	0.32	0.7	1
B	Pos.9	Y	0.9 (0.52-1.57)	0.63	0.61	0.69	1
B	Pos.11	A	0.98 (0.52-1.92)	0.78	0.78	0.94	1
B	Pos.11	S	1.02 (0.52-1.92)	0.22	0.22	0.94	1
B	Pos.12	M	0.98 (0.53-1.87)	0.75	0.75	0.95	1
B	Pos.12	V	1.02 (0.54-1.87)	0.25	0.25	0.95	1
B	Pos.24	A	0.66 (0.37-1.16)	0.4	0.3	0.13	1
B	Pos.24	S	1 (0.55-1.77)	0.3	0.3	0.99	1
B	Pos.24	T	1.52 (0.87-2.64)	0.3	0.39	0.11	1
B	Pos.32	L	1.6 (0.9-2.81)	0.27	0.37	0.08	1
B	Pos.32	Q	0.62 (0.36-1.11)	0.73	0.63	0.08	1
B	Pos.41	A	0.65 (0.37-1.15)	0.71	0.62	0.11	1
B	Pos.41	T	1.54 (0.87-2.67)	0.29	0.38	0.11	1
B	Pos.45	E	1.19 (0.66-2.1)	0.28	0.32	0.54	1
B	Pos.45	K	1.54 (0.86-2.71)	0.26	0.36	0.11	1
B	Pos.45	M	0.58 (0.11-2.02)	0.07	0.04	0.38	1
B	Pos.45	T	0.64 (0.35-1.13)	0.39	0.29	0.1	1
B	Pos.63	E	1.18 (0.69-2.01)	0.43	0.47	0.53	1
B	Pos.63	N	0.85 (0.5-1.46)	0.57	0.53	0.53	1
B	Pos.67	C	1.1 (0.42-2.61)	0.1	0.11	0.82	1
B	Pos.67	F	0.9 (0.5-1.58)	0.34	0.32	0.69	1
B	Pos.67	M	0.45 (0.05-1.97)	0.06	0.03	0.28	1
B	Pos.67	S	1.06 (0.61-1.81)	0.42	0.43	0.82	1
B	Pos.67	Y	1.42 (0.56-3.3)	0.09	0.12	0.39	1
B	Pos.69	A	1.04 (0.47-2.13)	0.15	0.16	0.92	1
B	Pos.69	T	0.97 (0.47-2.12)	0.85	0.84	0.92	1
B	Pos.70	N	0.97 (0.47-2.12)	0.85	0.84	0.92	1
B	Pos.70	Q	1.48 (0.58-3.46)	0.08	0.12	0.34	1
B	Pos.71	A	1.04 (0.47-2.13)	0.15	0.16	0.92	1
B	Pos.71	T	0.97 (0.47-2.12)	0.85	0.84	0.92	1
B	Pos.74	D	1.1 (0.58-2.02)	0.23	0.25	0.76	1
B	Pos.74	Y	0.91 (0.5-1.74)	0.77	0.75	0.76	1
B	Pos.77	N	1.17 (0.66-2.03)	0.33	0.37	0.56	1
B	Pos.77	S	0.78 (0.45-1.36)	0.65	0.59	0.35	1
B	Pos.80	I	1.03 (0.56-1.85)	0.28	0.29	0.92	1
B	Pos.80	N	0.75 (0.43-1.3)	0.66	0.59	0.27	1
B	Pos.80	T	2.24 (0.84-5.57)	0.06	0.12	0.06	1
B	Pos.81	A	1.17 (0.66-2.03)	0.33	0.37	0.56	1
B	Pos.81	L	0.86 (0.49-1.51)	0.67	0.63	0.56	1
B	Pos.82	L	1.34 (0.77-2.31)	0.34	0.41	0.27	1
B	Pos.82	R	0.75 (0.43-1.3)	0.66	0.59	0.27	1
B	Pos.83	G	0.75 (0.43-1.3)	0.66	0.59	0.27	1
B	Pos.83	R	1.34 (0.77-2.31)	0.34	0.41	0.27	1
B	Pos.95	I	0.91 (0.45-1.75)	0.21	0.2	0.76	1
B	Pos.95	L	0.88 (0.5-1.55)	0.36	0.33	0.65	1
B	Pos.95	W	1.19 (0.7-2.04)	0.43	0.47	0.49	1
B	Pos.97	R	0.96 (0.56-1.64)	0.54	0.53	0.87	1
B	Pos.97	S	1.26 (0.61-2.47)	0.16	0.2	0.48	1
B	Pos.97	T	0.88 (0.45-1.65)	0.25	0.22	0.68	1
B	Pos.113	H	0.66 (0.37-1.2)	0.77	0.68	0.14	1
B	Pos.113	Y	1.52 (0.83-2.71)	0.23	0.32	0.14	1
B	Pos.114	D	0.66 (0.35-1.19)	0.34	0.25	0.15	1
B	Pos.114	H	0.65 (0.01-5.52)	0.02	0.01	0.69	1
B	Pos.114	N	1.55 (0.86-2.88)	0.64	0.74	0.12	1
B	Pos.116	D	1.13 (0.26-3.76)	0.05	0.05	0.83	1
B	Pos.116	F	1.24 (0.54-2.66)	0.12	0.14	0.56	1
B	Pos.116	L	1.52 (0.77-2.87)	0.17	0.24	0.18	1
B	Pos.116	S	0.35 (0.13-0.8)	0.23	0.09	0.01	1
B	Pos.116	Y	1.16 (0.68-1.98)	0.44	0.47	0.56	1
B	Pos.131	R	1.2 (0.65-2.16)	0.25	0.29	0.52	1
B	Pos.131	S	0.83 (0.46-1.54)	0.75	0.71	0.52	1
B	Pos.152	E	1.27 (0.74-2.17)	0.45	0.51	0.35	1
B	Pos.152	V	0.79 (0.46-1.34)	0.55	0.49	0.35	1
B	Pos.163	E	1.3 (0.6-2.66)	0.14	0.17	0.45	1
B	Pos.163	L	0.86 (0.5-1.48)	0.59	0.55	0.56	1
B	Pos.163	T	1.02 (0.55-1.83)	0.27	0.28	0.96	1
B	Pos.171	H	0.73 (0.37-1.38)	0.27	0.21	0.32	1
B	Pos.171	Y	1.36 (0.72-2.69)	0.73	0.79	0.32	1
B	Pos.177	D	1.33 (0.69-2.48)	0.2	0.25	0.34	1
B	Pos.177	E	0.75 (0.4-1.44)	0.8	0.75	0.34	1
B	Pos.180	E	1.33 (0.69-2.48)	0.2	0.25	0.34	1
B	Pos.180	Q	0.75 (0.4-1.44)	0.8	0.75	0.34	1
B	Pos.194	I	1.37 (0.76-2.52)	0.66	0.72	0.27	1
B	Pos.194	V	0.73 (0.4-1.31)	0.34	0.28	0.27	1
B	Pos.282	I	0.62 (0.36-1.06)	0.63	0.51	0.06	1
B	Pos.282	V	1.62 (0.94-2.77)	0.37	0.49	0.06	1
B	Pos.305	A	1.4 (0.81-2.4)	0.4	0.49	0.19	1
B	Pos.305	T	0.71 (0.42-1.23)	0.6	0.51	0.19	1
B	Pos.325	C	1.4 (0.8-2.42)	0.32	0.39	0.21	1
B	Pos.325	S	0.72 (0.41-1.26)	0.68	0.61	0.21	1
C	Pos.-18	Q	0.98 (0.28-2.8)	0.07	0.07	0.96	1
C	Pos.-18	R	1.03 (0.36-3.62)	0.93	0.93	0.96	1
C	Pos.-17	A	1.06 (0.56-1.93)	0.25	0.26	0.85	1
C	Pos.-17	T	0.95 (0.52-1.78)	0.75	0.74	0.85	1
C	Pos.-15	I	0.92 (0.54-1.59)	0.59	0.57	0.75	1
C	Pos.-15	L	1.09 (0.63-1.86)	0.41	0.43	0.75	1
C	Pos.-9	A	0.92 (0.48-1.88)	0.81	0.8	0.81	1
C	Pos.-9	G	1.08 (0.53-2.1)	0.19	0.2	0.81	1
C	Pos.-5	I	0.98 (0.28-2.8)	0.07	0.07	0.96	1
C	Pos.-5	T	1.03 (0.36-3.62)	0.93	0.93	0.96	1
C	Pos.1	C	1.29 (0.68-2.55)	0.74	0.79	0.41	1
C	Pos.1	G	0.78 (0.39-1.47)	0.26	0.21	0.41	1
C	Pos.11	A	1.27 (0.61-2.85)	0.82	0.86	0.51	1
C	Pos.11	S	0.79 (0.35-1.64)	0.18	0.14	0.51	1
C	Pos.14	R	1.42 (0.62-3.67)	0.86	0.89	0.39	1
C	Pos.14	W	0.7 (0.27-1.61)	0.14	0.11	0.39	1
C	Pos.21	H	1.17 (0.6-2.18)	0.21	0.24	0.61	1
C	Pos.21	R	0.86 (0.46-1.66)	0.79	0.76	0.61	1
C	Pos.24	A	0.64 (0.37-1.1)	0.66	0.55	0.08	1
C	Pos.24	S	1.57 (0.91-2.7)	0.34	0.45	0.08	1
C	Pos.49	A	1.56 (0.65-4.3)	0.86	0.91	0.3	1
C	Pos.49	E	0.64 (0.23-1.53)	0.14	0.09	0.3	1
C	Pos.66	K	1.04 (0.54-2.06)	0.78	0.79	0.91	1
C	Pos.66	N	0.96 (0.48-1.83)	0.22	0.21	0.91	1
C	Pos.73	A	1.12 (0.63-2.03)	0.67	0.7	0.69	1
C	Pos.73	T	0.89 (0.49-1.59)	0.33	0.3	0.69	1
C	Pos.77	N	1.22 (0.71-2.12)	0.56	0.61	0.45	1
C	Pos.77	S	0.82 (0.47-1.41)	0.44	0.39	0.45	1
C	Pos.80	K	1.22 (0.71-2.12)	0.56	0.61	0.45	1
C	Pos.80	N	0.82 (0.47-1.41)	0.44	0.39	0.45	1
C	Pos.90	A	0.72 (0.42-1.23)	0.53	0.45	0.2	1
C	Pos.90	D	1.39 (0.81-2.39)	0.47	0.55	0.2	1
C	Pos.97	R	0.79 (0.45-1.4)	0.71	0.66	0.38	1
C	Pos.97	W	1.27 (0.71-2.24)	0.29	0.34	0.38	1
C	Pos.113	H	1.11 (0.47-2.43)	0.12	0.13	0.78	1
C	Pos.113	Y	0.9 (0.41-2.14)	0.88	0.87	0.78	1
C	Pos.114	D	1.22 (0.65-2.37)	0.74	0.78	0.52	1
C	Pos.114	N	0.82 (0.42-1.53)	0.26	0.22	0.52	1
C	Pos.116	F	0.68 (0.35-1.27)	0.3	0.22	0.21	1
C	Pos.116	L	1.47 (0.61-3.31)	0.09	0.13	0.32	1
C	Pos.116	S	1.19 (0.69-2.07)	0.58	0.62	0.51	1
C	Pos.116	Y	0.78 (0.08-3.8)	0.03	0.03	0.76	1
C	Pos.143	S	0.99 (0.28-2.83)	0.07	0.07	0.98	1
C	Pos.143	T	1.01 (0.35-3.58)	0.93	0.93	0.98	1
C	Pos.147	L	1.09 (0.58-1.99)	0.25	0.26	0.77	1
C	Pos.147	W	0.92 (0.5-1.72)	0.75	0.74	0.77	1
C	Pos.152	A	0.93 (0.47-1.76)	0.22	0.21	0.81	1
C	Pos.152	E	1.08 (0.57-2.14)	0.78	0.79	0.81	1
C	Pos.156	L	1.16 (0.68-1.99)	0.41	0.45	0.56	1
C	Pos.156	R	0.84 (0.42-1.61)	0.23	0.2	0.58	1
C	Pos.156	W	1.14 (0.64-1.98)	0.33	0.36	0.64	1
C	Pos.163	E	0.91 (0.32-2.24)	0.1	0.09	0.84	1
C	Pos.163	L	0.65 (0.07-3.01)	0.04	0.03	0.57	1
C	Pos.163	T	1.21 (0.55-2.97)	0.86	0.88	0.62	1
C	Pos.170	G	0.99 (0.28-2.83)	0.07	0.07	0.98	1
C	Pos.170	R	1.01 (0.35-3.58)	0.93	0.93	0.98	1
C	Pos.184	H	0.93 (0.51-1.75)	0.75	0.74	0.8	1
C	Pos.184	P	1.11 (0.54-2.15)	0.18	0.2	0.76	1
C	Pos.184	R	0.98 (0.28-2.8)	0.07	0.07	0.96	1
C	Pos.194	L	1.11 (0.54-2.15)	0.18	0.2	0.76	1
C	Pos.194	V	0.9 (0.46-1.84)	0.82	0.8	0.76	1
C	Pos.219	R	1.29 (0.66-2.65)	0.77	0.82	0.43	1
C	Pos.219	W	0.78 (0.38-1.51)	0.23	0.18	0.43	1
C	Pos.253	E	0.93 (0.51-1.75)	0.75	0.74	0.8	1
C	Pos.253	Q	1.08 (0.57-1.96)	0.25	0.26	0.8	1
C	Pos.261	M	1.11 (0.54-2.15)	0.18	0.2	0.76	1
C	Pos.261	V	0.9 (0.46-1.84)	0.82	0.8	0.76	1
C	Pos.267	P	0.93 (0.51-1.75)	0.75	0.74	0.8	1
C	Pos.267	Q	1.08 (0.57-1.96)	0.25	0.26	0.8	1
C	Pos.270	C	0.98 (0.28-2.8)	0.07	0.07	0.96	1
C	Pos.270	L	1.03 (0.36-3.62)	0.93	0.93	0.96	1
C	Pos.273	R	0.9 (0.46-1.84)	0.82	0.8	0.76	1
C	Pos.273	S	1.11 (0.54-2.15)	0.18	0.2	0.76	1
C	Pos.275	E	1.24 (0.66-2.4)	0.74	0.78	0.49	1
C	Pos.275	G	0.9 (0.16-3.39)	0.04	0.04	0.87	1
C	Pos.275	K	0.81 (0.39-1.57)	0.22	0.18	0.51	1
C	Pos.284	I	1.03 (0.36-3.62)	0.93	0.93	0.96	1
C	Pos.284	N	0.98 (0.28-2.8)	0.07	0.07	0.96	1
C	Pos.285	L	0.98 (0.28-2.8)	0.07	0.07	0.96	1
C	Pos.285	M	1.11 (0.54-2.15)	0.18	0.2	0.76	1
C	Pos.285	V	0.93 (0.51-1.75)	0.75	0.74	0.8	1
C	Pos.289	A	1.03 (0.36-3.62)	0.93	0.93	0.96	1
C	Pos.289	S	0.98 (0.28-2.8)	0.07	0.07	0.96	1
C	Pos.291	L	1.03 (0.36-3.62)	0.93	0.93	0.96	1
C	Pos.291	P	0.98 (0.28-2.8)	0.07	0.07	0.96	1
C	Pos.295	A	0.9 (0.46-1.84)	0.82	0.8	0.76	1
C	Pos.295	V	1.11 (0.54-2.15)	0.18	0.2	0.76	1
C	Pos.300.1	A	0.99 (0.28-2.83)	0.07	0.07	0.98	1
C	Pos.300.1	InDel	1.01 (0.35-3.58)	0.93	0.93	0.98	1
C	Pos.300.2	InDel	1.01 (0.35-3.58)	0.93	0.93	0.98	1
C	Pos.300.2	V	0.99 (0.28-2.83)	0.07	0.07	0.98	1
C	Pos.300.3	InDel	1.01 (0.35-3.58)	0.93	0.93	0.98	1
C	Pos.300.3	L	0.99 (0.28-2.83)	0.07	0.07	0.98	1
C	Pos.300.4	A	0.99 (0.28-2.83)	0.07	0.07	0.98	1
C	Pos.300.4	InDel	1.01 (0.35-3.58)	0.93	0.93	0.98	1
C	Pos.300.5	InDel	1.01 (0.35-3.58)	0.93	0.93	0.98	1
C	Pos.300.5	V	0.99 (0.28-2.83)	0.07	0.07	0.98	1
C	Pos.300.6	InDel	1.01 (0.35-3.58)	0.93	0.93	0.98	1
C	Pos.300.6	L	0.99 (0.28-2.83)	0.07	0.07	0.98	1
C	Pos.303	M	0.71 (0.28-1.64)	0.14	0.11	0.41	1
C	Pos.303	V	1.4 (0.61-3.61)	0.86	0.89	0.41	1
C	Pos.304	M	1.3 (0.76-2.22)	0.45	0.51	0.31	1
C	Pos.304	V	0.77 (0.45-1.32)	0.55	0.49	0.31	1
C	Pos.305	A	0.9 (0.46-1.84)	0.82	0.8	0.76	1
C	Pos.305	T	1.11 (0.54-2.15)	0.18	0.2	0.76	1
C	Pos.306	A	1.08 (0.57-1.96)	0.25	0.26	0.8	1
C	Pos.306	V	0.93 (0.51-1.75)	0.75	0.74	0.8	1
C	Pos.308	I	0.98 (0.28-2.8)	0.07	0.07	0.96	1
C	Pos.308	M	1.03 (0.36-3.62)	0.93	0.93	0.96	1
C	Pos.309	C	1.03 (0.36-3.62)	0.93	0.93	0.96	1
C	Pos.309	H	0.98 (0.28-2.8)	0.07	0.07	0.96	1
C	Pos.326	C	1.11 (0.54-2.15)	0.18	0.2	0.76	1
C	Pos.326	S	0.9 (0.46-1.84)	0.82	0.8	0.76	1
C	Pos.339	A	0.9 (0.46-1.84)	0.82	0.8	0.76	1
C	Pos.339	T	1.11 (0.54-2.15)	0.18	0.2	0.76	1
Pc*= Bonferroni-corrected P within each HLA gene (locus-specific).
